# Supplementary material for: Gait Variability as a Potential Motor Marker of Cerebellar Disease—Relationship between Variability of Stride, Arm Swing and Trunk Movements, and Walking Speed
Source: Sensors (Basel). 2024 May 28;24(11):3476. doi: 10.3390/s24113476 (PMC11174553; doi:10.3390/s24113476)
Supplement: Supplementary file 1 [file sensors-24-03476-s001.zip]

Archive with 1 entries (1 files):
- sensors-2986923-supplementary.pdf
